# Supplementary material for: Metabolic and evolutionary patterns in the extremely acidophilic archaeon Ferroplasma acidiphilum YT
Source: Sci Rep. 2017 Jun 16;7:3682. doi: 10.1038/s41598-017-03904-5 (PMC5473848; doi:10.1038/s41598-017-03904-5)
Supplement: Supplementary file 2 — Supplementary Table S2 [file 41598_2017_3904_MOESM2_ESM.xls]

## Sheet: Annotations
Supplementary Table S2. Nucleotide substitutions in the genome of F. acidiphilum after 545 generations in the lab. See more conservative set of mutations for
			Type strain deposited to DSMZ in 1998			Strain grown in the lab for 545 generations
Nr	position on the chromosome	GENE ID	base		aa	base		aa	Transcription	Annotation
1	10402	FAD_0013	G		D	A		N	>	electron transfer flavoprotein alpha and beta-subunit
2	82763		G		I	A		I	<	anthranilate synthase component I		anthranilate synthase component I
3	98055		C		non-coding	T		non-coding		tRNA_Thr(TGT)		tRNA_Thr(TGT)
4	122923		C		non-coding	T		non-coding		non-coding
5	136289	FAD_0164	G		E	A		Y	>	30S ribosomal protein S3P
6	138127	FAD_0170	C		T	T		M	>	50S ribosomal protein L24P
7	143486	FAD_0181	C		T	T		M	>	50S ribosomal protein L15P
8	159939	FAD_0203	C		T	T		M	>	amino acid permease
9	168190	FAD_0207	G		L	A		F	<	DNA-directed RNA polymerase subunit B
10	210230	FAD_0249	G		S	A		F	<	cation diffusion facilitator family transporter
11	233401	FAD_0273	G		S	A		L	<	methionine synthase
12	233839	FAD_0273	C		G	T		E	<	methionine synthase
13	241411	aspS	G		T	A		T	>	aspartyl-tRNA synthetase
14	264680	FAD_0304	G		V	A		V	<	transposase
15	297575	FAD_0333	G		S	A		S	<	putative NADH dehydrogenase
16	344833	FAD_0377	C		G	T		D	<	amino acid transporter related protein
17	347258	FAD_0380	C		V	T		V	>	pyrroline-5-carboxylate reductase
18	369361	FAD_0408	G		P	A		L	<	dihydroorotase
19	369601	FAD_0408	G		T	A		T	<	dihydroorotase
20	396709	FAD_0439	C		R	T		W	>	hypothetical protein // 2'-5' RNA ligase
21	428380	FAD_0474	C		P	T		L	>	ATPase
22	437364	FAD_0487	G		S	A		L		AAA superfamily ATPase
23	465228	FAD_0513	G		M	A		I	>	acetyl-CoA acetyltransferase
27	468138		G		non-coding	A		non-coding		intergenic
25	471331	FAD_0518	G		N	A		N	<	potassium-transporting ATPase subunit A
26	487443	FAD_0537	G		T	A		I	<	AsnC family transcriptional regulator
27	496917	FAD_0545	C		A	T		A	<	IS605 OrfB family transposase
28	518990	FAD_0565	G		G	A		G	<	archaeal S2P/M50/PDZ group multipass membrane metalloprotease
29	536965	FAD_0583	C		R	T		R	<	hypothetical protein // hydrogenase 4 membrane component (E)
30	538441	FAD_0585	C		T	T		I	>	CobN protein
31	541233	FAD_0585	G		E	A		K	>	CobN protein
32	543952	FAD_0587	G		F	A		F	<	major facilitator superfamily permease (pseudo)
33	552069	FAD_0598	C		G	T		D	<	AIR synthase
34	587705	FAD_0636	C		G	T		R	<	amino acid transporter
35	596355	FAD_0644	C		T	T		I	>	inosine-5'-monophosphate dehydrogenase
36	603867	FAD_0651	G		E	A		K	>	carbon monoxide dehydrogenase, medium chain
37	605042	FAD_0653	C		S	T		F	>	carbon monoxide dehydrogenase beta subunit
38	613780	FAD_0655	C		S	T		F	>	ABC transporter substrate-binding protein
39	613989	FAD_0655	G		D	A		N	>	ABC transporter substrate-binding protein
40	630753	FAD_0678	C		D	T		N	<	hypothetical protein // KorB transcriptional repressor
41	639852	FAD_0685	C		A	T		T	<	purine-cytosine permease related protein
42	661498	FAD_0699	C		P	T		S	>	hypothetical protein // zinc finger-containing protein
43	662773	FAD_0701	G		V	A		V	>	aconitate hydratase
44	734597	FAD_0771	G		S	A		S	>	tetratricopeptide repeat-containing protein
45	742044		G		non-coding	A		non-coding		tRNA_Arg(TCG)
46	764007	FAD_0799	G		V	A		M	>	cobyrinic acid a,c-diamide synthase
47	772801	FAD_0805	C		T	T		I	>	amino acid/polyamine/organocation superfamily transporter
48	779074	FAD_0810	G		G	A		E	>	glycerol kinase
49	789135	FAD_0822	C		Q	T		Stop	>	major facilitator superfamily permease
50	791817	FAD_0824	G		D	A		N	>	glutamate decarboxylase
51	805382	FAD_0836	G		R	A		W	<	hypothetical protein // nucleotidyl transferase
52	806831	FAD_0837	C		M	T		I	<	transposase mutator family
53	841236	FAD_0868	G		G	A		E	>	glycosyltransferase 2 superfamily
54	853410	FAD_0878	G		D	A		N	>	hypothetical protein // ThiF family protein
55	858382	FAD_0884	C		E	T		K	<	hypothetical protein // nucleotidyltransferase
56	858710	FAD_0884	G		C	A		C	<	hypothetical protein // nucleotidyltransferase
57	882942	FAD_0909	C		T	T		T	>	glycosyltransferase family 2
58	883973	FAD_0911	G		A	A		T	>	mercuric reductase
59	919293		G		non-coding	A		non-coding		CRISPR spacer
60	943567	FAD_0957	C		G	T		D	<	AAA superfamily ATPase
61	967117	FAD_0981	C		V	T		V	>	acyl-CoA synthetase
62	968748	FAD_0982	C		S	T		F	>	AAA family ATPase
63	968998	FAD_0982	C		S	T		S	>	AAA family ATPase
64	1007213	FAD_1017	G		V	A		I	>	ABC-type peptide/opine/nickel family transporter permease
65	1013321	FAD_1022	C		A	T		V	>	acetyl-coenzyme A synthetase
66	1032663	FAD_1035	C		M	T		I	<	mandelate racemase subfamily protein
67	1036529		G		non-coding	A		non-coding		IS605 OrfB family transposase
68	1063031		C		non-coding	T		non-coding		zinc metalloprotease
69	1094091	FAD_1080	G		T	A		T	<	pyruvate dehydrogenase
70	1094511	FAD_1080	G		F	A		F	<	pyruvate dehydrogenase
71	1100758	FAD_1086	C		P	T		P	<	amino acid permease
72	1216898		C		non-coding	T		non-coding		hypothetical protein
73	1231294	FAD_1230	C		R	T		Q	<	hypothetical protein
74	1258096	FAD_1260	C		G	T		G	<	inorganic phosphate:H+ symporter family tranporter
75	1261998	FAD_1265, virB	C		R	T		R	<	type IV secretory pathway DNA translocase
76	1269267	FAD_1271	G		E	A		K	>	medium-chain-fatty-acid-CoA ligase
77	1286455	FAD_1289	C		V	T		I	<	hypothetical protein // dehydrogenase subunit
78	1291118	FAD_1293	G		E	A		K	>	enoyl-CoA hydratase
79	1300923	FAD_1301	C		D	T		D	>	endonuclease IV
80	1320466	FAD_1325	C		G	T		E	<	hypothetical protein // type III R-M system DNA methyltransferase
81	1320566	FAD_1325	C		D	T		N	<	hypothetical protein // type III R-M system DNA methyltransferase
82	1372550	FAD_1376	C		V	T		M	<	hypothetical protein // cation transporter E1-E2 family ATPase
83	1383201	FAD_1387	C		V	T		I	<	hypothetical protein // NAD(P)-binding SDR a3 family protein
84	1384430	FAD_1389	C		P	T		P	<	hypothetical protein // multipass membrane protein
85	1387042	FAD_1391	C		M, no product	T		I, no product	>	transposase mutator family
86	1437412	FAD_1445	C		V	T		I	<	major facilitator superfamily permease
87	1438233	FAD_1445	G		A	A		V	<	major facilitator superfamily permease
88	1455785	FAD_1465	G		P	A		L	<	predicted nuclease
89	1472468	FAD_1481	C		T	T		T	>	hypothetical protein // ArsR family transcriptional regulator
90	1481705		G		non-coding	A		non-coding		intergenic
91	1483694		C		non-coding	T		non-coding		intergenic
92	1485211	FAD_1497	G		R	A		R	>	transposase IS4 family
93	1488482	RPA	T		R	C		G	<	single-stranded DNA-binding protein // replication protein A small subunit
94	1488772		C		non-coding	T		non-coding		single-stranded DNA-binding protein // replication protein A small subunit
95	1520294	FAD_1535	C		V	T		V	>	hypothetical protein // DrsE family protein
96	1549683	FAD_1563	C		G	T		R	<	chromosome segregation protein
97	1562396	FAD_1575	C		G	T		R	<	hypothetical protein // amino acid/polyamine/organocation superfamily transporter
98	1576136	FAD_1591	G		L	A		L	>	major facilitator superfamily permease
99	1576185	FAD_1591	C		L	T		F	>	major facilitator superfamily permease
100	1589511	argS FAD_ 1604	C		D	T		N	>	arginyl-tRNA synthetase
101	1593331	FAD_1609	G		P	A		P	>	3-phosphoshikimate 1-carboxyvinyltransferase
102	1597341	FAD_1613	G		D	A		N	>	hypothetical protein
103	1635271	ileS, FAD_1652	C		V	T		I	<	isoleucyl-tRNA synthetase
104	1670322	FAD_1699	C		S	T		S	<	hypothetical protein
105	1671503	FAD_1701	C		G	T		D	<	AsnC family transcriptional regulator
106	1678128	FAD_1710	G		V	A		I	>	hypothetical protein // radical SAM domain-containing protein
107	1678398	FAD_1710	C		H	T		Y	>	hypothetical protein // radical SAM domain-containing protein
108	1692399	polD2	C		L	T		L	>	archaeal D-family DNA polymerase large subunit
109	1726269	FAD_1755	G		D	A		N	>	lipoyl synthase
110	1738652	hisS, 1758	G		S	A		S	>	histidyl-tRNA synthetase
111	1748669	FAD_1782	G		G	A		G	<	tRNA pseudouridine synthase D
112	1751725	polD1, 1785	G		V	A		V	>	archaeal D-family DNA polymerase small subunit
113	1773378	cdc48, 1805	G		S	A		S	<	cell division cycle protein 48
114	1787231	ntpB, 1820	C		V	T		M	<	A-type ATP synthase subunit B
115	1803958	FAD_1840	C		T	T		I	>	sulfide-quinone oxidoreductase
116	1820346		C		non-coding	T		non-coding		23S ribosomal RNA

## Sheet: Conservative set
	Supplementary Table 2.2
	Mapping substitutions in the strain cultured for 545 generations (FerY_120214). Items excluded from mutation rates calculations (conservative mode) are marked in red
	Name dataset	Position	Ref	Cons	Reads1	Reads2	VarFreq	Reads1Plus	Reads1Minus	Reads2Plus	Reads2Minus	VarAllele	Annotation
1	FerY_120214	10402	A	R	254	74	0.2249	97	157	34	40	G	electron transfer flavoprotein alpha and beta-subunit
2	FerY_120214	82763	A	R	175	43	0.192	94	81	15	28	G	anthranilate synthase component I
3	FerY_120214	98055	T	Y	245	6	0.0238	133	112	5	1	C	tRNA_Thr(TGT)
4	FerY_120214	122923	T	T	35	0	0	27	8	0	0		non-coding
5	FerY_120214	136289	A	R	194	43	0.1814	81	113	20	23	G	30S ribosomal protein S3P
6	FerY_120214	138127	T	Y	324	9	0.0269	179	145	5	4	C	50S ribosomal protein L24P
7	FerY_120214	143486	T	Y	213	72	0.2526	96	117	38	34	C	50S ribosomal protein L15P
8	FerY_120214	159939	T	Y	438	28	0.06	222	216	18	10	C	amino acid permease
9	FerY_120214	168190	A	R	334	10	0.0288	171	163	9	1	G	DNA-directed RNA polymerase subunit B
10	FerY_120214	210230	A	R	341	109	0.2396	245	96	80	29	G	cation diffusion facilitator family transporter
11	FerY_120214	233401	A	R	199	66	0.2491	94	105	37	29	G	methionine synthase
12	FerY_120214	233839	T	Y	212	54	0.2022	92	120	25	29	C	methionine synthase
13	FerY_120214	241411	A	R	267	9	0.0326	159	108	6	3	G	aspartyl-tRNA synthetase
14	FerY_120214	264680	A	R	101	1	0.0098	55	46	0	1	G	transposase
15	FerY_120214	297575	A	R	344	11	0.031	207	137	6	5	G	putative NADH dehydrogenase
16	FerY_120214	344833	T	Y	245	74	0.2305	113	132	33	41	C	amino acid transporter related protein
17	FerY_120214	347258	T	Y	314	76	0.1919	159	155	43	33	C	pyrroline-5-carboxylate reductase
18	FerY_120214	369361	A	R	198	67	0.2528	99	99	35	32	G	dihydroorotase
19	FerY_120214	369601	A	R	302	7	0.0226	164	138	5	2	G	dihydroorotase
20	FerY_120214	396709	T	Y	219	1	0.0045	158	61	1	0	C	hypothetical protein // 2'-5' RNA ligase
21	FerY_120214	428380	T	Y	268	94	0.2597	114	154	44	50	C	ATPase
22	FerY_120214	437364	A	R	115	69	0.375	83	32	48	21	G	AAA superfamily ATPase
23	FerY_120214	465228	A	R	306	85	0.2174	138	168	46	39	G	acetyl-CoA acetyltransferase
27	FerY_120214	468138	A	R	71	18	0.1957	34	37	14	4	G	intergenic
25	FerY_120214	471331	A	R	319	93	0.2246	193	126	66	27	G	potassium-transporting ATPase subunit A
26	FerY_120214	487443	A	R	60	23	0.2771	13	47	4	19	G	AsnC family transcriptional regulator
27	FerY_120214	496917	T	T	453	0	0	223	230	0	0		IS605 OrfB family transposase
28	FerY_120214	518990	A	R	253	6	0.0218	148	105	2	4	C	archaeal S2P/M50/PDZ group multipass membrane metalloprotease
29	FerY_120214	536965	T	Y	250	59	0.1885	133	117	36	23	C	hypothetical protein // hydrogenase 4 membrane component (E)
30	FerY_120214	538441	T	Y	115	31	0.2123	64	51	12	19	C	CobN protein
31	FerY_120214	541233	A	R	215	59	0.2153	82	133	25	34	G	CobN protein
32	FerY_120214	543952	A	R	220	97	0.306	106	114	35	62	G	major facilitator superfamily permease (pseudo)
33	FerY_120214	552069	T	Y	219	50	0.1859	134	85	40	10	C	AIR synthase
34	FerY_120214	587705	T	Y	133	32	0.1928	87	46	24	8	C	amino acid transporter
35	FerY_120214	596355	A	R	79	19	0.1939	61	18	14	5	G	inosine-5'-monophosphate dehydrogenase
36	FerY_120214	603867	A	R	354	6	0.0167	192	162	3	3	G	carbon monoxide dehydrogenase, medium chain
37	FerY_120214	605042	T	Y	401	205	0.3366	168	233	86	119	C	carbon monoxide dehydrogenase beta subunit
38	FerY_120214	613780	T	Y	362	98	0.2117	203	159	55	43	C	ABC transporter substrate-binding protein
39	FerY_120214	613989	A	R	314	85	0.2125	85	229	15	70	G	ABC transporter substrate-binding protein
40	FerY_120214	630753	T	Y	106	26	0.197	37	69	11	15	C	hypothetical protein // KorB transcriptional repressor
41	FerY_120214	639852	T	Y	216	74	0.2543	27	189	13	61	C	purine-cytosine permease related protein
42	FerY_120214	661498	T	Y	196	61	0.2311	46	150	15	46	C	hypothetical protein // zinc finger-containing protein
43	FerY_120214	662773	A	R	188	69	0.2685	114	74	33	36	G	aconitate hydratase
44	FerY_120214	734597	A	R	275	6	0.0213	89	186	3	3	G	tetratricopeptide repeat-containing protein
45	FerY_120214	742044	A	R	183	55	0.2282	49	134	15	40	G	tRNA_Arg(TCG)
46	FerY_120214	764007	A	R	140	26	0.1566	67	73	13	13	G	cobyrinic acid a,c-diamide synthase
47	FerY_120214	772801	T	Y	246	6	0.0237	92	154	5	1	C	amino acid/polyamine/organocation superfamily transporter
48	FerY_120214	779074	A	R	253	3	0.0117	107	146	2	1	G	glycerol kinase
49	FerY_120214	789135	T	Y	118	36	0.2338	92	26	26	10	C	major facilitator superfamily permease
50	FerY_120214	791817	A	R	291	74	0.1984	119	172	33	41	G	glutamate decarboxylase
51	FerY_120214	805382	A	A	49	0	0	17	32	0	0		hypothetical protein // nucleotidyl transferase
52	FerY_120214	806831	T	T	95	0	0	50	45	0	0		transposase mutator family
53	FerY_120214	841236	A	R	102	24	0.189	28	74	9	15	G	glycosyltransferase 2 superfamily
54	FerY_120214	853410	A	R	215	61	0.221	129	86	38	23	G	hypothetical protein // ThiF family protein
55	FerY_120214	858382	T	Y	53	18	0.2535	38	15	7	11	C	hypothetical protein // nucleotidyltransferase
56	FerY_120214	858710	A	R	68	1	0.0143	25	43	1	0	G	hypothetical protein // nucleotidyltransferase
57	FerY_120214	882942	T	Y	102	2	0.0192	49	53	1	1	C	glycosyltransferase family 2
58	FerY_120214	883973	A	R	375	7	0.0182	221	154	3	4	G	mercuric reductase
59	FerY_120214	919293	A	R	94	29	0.2339	41	53	15	14	G	CRISPR spacer
60	FerY_120214	943567	T	Y	96	25	0.2066	35	61	8	17	C	AAA superfamily ATPase
61	FerY_120214	967117	T	Y	245	63	0.2013	98	147	27	36	C	acyl-CoA synthetase
62	FerY_120214	968748	T	Y	113	44	0.2803	33	80	12	32	C	AAA family ATPase
63	FerY_120214	968998	T	Y	119	2	0.0165	30	89	0	2	C	AAA family ATPase
64	FerY_120214	1007213	A	R	200	1	0.0049	112	88	1	0	G	ABC-type peptide/opine/nickel family transporter permease
65	FerY_120214	1013321	T	Y	248	69	0.2156	109	139	24	45	C	acetyl-coenzyme A synthetase
66	FerY_120214	1032663	T	Y	311	79	0.201	126	185	43	36	C	mandelate racemase subfamily protein
67	FerY_120214	1036529	A	R	70	0	0	30	40	0	0	G	IS605 OrfB family transposase
68	FerY_120214	1063031	T	Y	78	18	0.1875	33	45	12	6	C	zinc metalloprotease
69	FerY_120214	1094091	A	R	150	55	0.267	44	106	18	37	G	pyruvate dehydrogenase
70	FerY_120214	1094511	A	R	146	7	0.045	93	53	4	3	G	pyruvate dehydrogenase
71	FerY_120214	1100758	T	Y	276	102	0.2649	73	203	18	84	C	amino acid permease
72	FerY_120214	1216898	T	Y	182	4	0.0212	75	107	1	3	C	hypothetical protein
73	FerY_120214	1231294	T	Y	163	2	0.0121	94	69	1	1	C	hypothetical protein
74	FerY_120214	1258096	T	Y	171	66	0.2773	106	65	55	11	C	inorganic phosphate:H+ symporter family tranporter
75	FerY_120214	1261998	T	Y	158	45	0.2184	92	66	29	16	C	type IV secretory pathway DNA translocase
76	FerY_120214	1269267	A	R	303	8	0.0255	168	135	3	5	G	medium-chain-fatty-acid-CoA ligase
77	FerY_120214	1286455	T	Y	169	1	0.0058	84	85	1	0	A	hypothetical protein // dehydrogenase subunit
78	FerY_120214	1291118	A	R	276	92	0.2486	168	108	46	46	G	enoyl-CoA hydratase
79	FerY_120214	1300923	T	Y	222	5	0.0219	72	150	3	2	C	endonuclease IV
80	FerY_120214	1320466	T	T	88	0	0	68	20	0	0		hypothetical protein // type III R-M system DNA methyltransferase
81	FerY_120214	1320566	T	Y	78	19	0.1959	54	24	17	2	C	hypothetical protein // type III R-M system DNA methyltransferase
82	FerY_120214	1372550	T	Y	191	54	0.2195	90	101	25	29	C	hypothetical protein // cation transporter E1-E2 family ATPase
83	FerY_120214	1383201	T	Y	44	22	0.3333	22	22	9	13	C	hypothetical protein // NAD(P)-binding SDR a3 family protein
84	FerY_120214	1384430	T	T	60	0	0	29	31	0	0		hypothetical protein // multipass membrane protein
85	FerY_120214	1387042	T	Y	90	1	0.011	54	36	0	1	C	transposase mutator family
86	FerY_120214	1437412	T	Y	330	7	0.0206	264	66	5	2	C	major facilitator superfamily permease
87	FerY_120214	1438233	A	R	296	8	0.0255	246	50	6	2	C	major facilitator superfamily permease
88	FerY_120214	1455785	A	R	223	61	0.2082	101	122	16	45	G	predicted nuclease
89	FerY_120214	1472468	T	Y	153	44	0.2222	111	42	35	9	C	hypothetical protein // ArsR family transcriptional regulator
90	FerY_120214	1481705	A	R	113	40	0.2614	75	38	24	16	G	intergenic
91	FerY_120214	1483694	T	Y	156	1	0.0064	69	87	0	1	C	intergenic
92	FerY_120214	1485211	A	R	140	95	0.4025	101	39	66	29	G	transposase IS4 family
93	FerY_120214	1488482	C	Y	298	6	0.0197	187	111	4	2	T	single-stranded DNA-binding protein // replication protein A small subunit
94	FerY_120214	1488772	T	Y	202	2	0.0097	89	113	1	1	C	single-stranded DNA-binding protein // replication protein A small subunit
95	FerY_120214	1520294	T	Y	240	4	0.0161	95	145	0	4	C	hypothetical protein // DrsE family protein
96	FerY_120214	1549683	T	Y	172	4	0.0227	125	47	4	0	C	chromosome segregation protein
97	FerY_120214	1562396	T	Y	437	12	0.0265	229	208	8	4	C	hypothetical protein // amino acid/polyamine/organocation superfamily transporter
98	FerY_120214	1576136	A	R	222	69	0.2277	139	83	44	25	G	major facilitator superfamily permease
99	FerY_120214	1576185	T	Y	294	2	0.0068	175	119	1	1	C	major facilitator superfamily permease
100	FerY_120214	1589511	T	Y	87	32	0.2689	27	60	10	22	C	arginyl-tRNA synthetase
101	FerY_120214	1593331	A	R	115	57	0.3314	64	51	28	29	G	3-phosphoshikimate 1-carboxyvinyltransferase
102	FerY_120214	1597341	A	R	140	47	0.2513	57	83	16	31	G	hypothetical protein
103	FerY_120214	1635271	T	Y	330	63	0.1603	140	190	33	30	C	isoleucyl-tRNA synthetase
104	FerY_120214	1670322	T	Y	405	9	0.0216	219	186	1	8	C	hypothetical protein
105	FerY_120214	1671503	T	Y	355	4	0.0111	202	153	3	1	C	AsnC family transcriptional regulator
106	FerY_120214	1678128	A	R	109	47	0.3013	76	33	33	14	G	hypothetical protein // radical SAM domain-containing protein
107	FerY_120214	1678398	T	Y	266	4	0.0148	164	102	2	2	C	hypothetical protein // radical SAM domain-containing protein
108	FerY_120214	1692399	T	Y	499	9	0.0175	244	255	4	5	C	archaeal D-family DNA polymerase large subunit
109	FerY_120214	1726269	A	R	261	69	0.2085	138	123	39	30	G	lipoyl synthase
110	FerY_120214	1738652	A	R	95	36	0.2748	42	53	16	20	G	histidyl-tRNA synthetase
111	FerY_120214	1748669	A	R	245	4	0.0158	128	117	0	4	C	tRNA pseudouridine synthase D
112	FerY_120214	1751725	A	R	287	75	0.2072	123	164	38	37	G	archaeal D-family DNA polymerase small subunit
113	FerY_120214	1773378	A	R	290	6	0.0203	120	170	3	3	G	cell division cycle protein 48
114	FerY_120214	1787231	T	Y	402	7	0.017	152	250	0	7	C	A-type ATP synthase subunit B
115	FerY_120214	1803958	T	Y	237	65	0.2131	104	133	25	40	C	sulfide-quinone oxidoreductase
116	FerY_120214	1820346	T	Y	445	7	0.0153	130	315	4	3	C	23S ribosomal RNA

## Sheet: Compatibility Report
	Compatibility Report for Supplementary Table S2.xls
	Run on 12/04/2017 18:06
	The following features in this workbook are not supported by earlier versions of Excel. These features may be lost or degraded when opening this workbook in an earlier version of Excel or if you save this workbook in an earlier file format.
	Significant loss of functionality			# of occurrences	Version
	This file originally contained features which were not recognized by this version of Excel. These features will not be saved.			1	Excel 97-2003
	Minor loss of fidelity
	Some cells or styles in this workbook contain formatting that is not supported by the selected file format. These formats will be converted to the closest format available.			25	Excel 97-2003
